# Supplementary material for: Effectiveness of home-based exercise for functional rehabilitation in older adults after hip fracture surgery: A systematic review and meta-analysis of randomized controlled trials
Source: PLoS One. 2024 Dec 19;19(12):e0315707. doi: 10.1371/journal.pone.0315707 (PMC11658508; doi:10.1371/journal.pone.0315707)
Supplement: S3 Table — (XLSX) [file pone.0315707.s004.xlsx]

## Sheet: Sheet1
S3 Table. Extracted analytic data for continuous variables
Study	Outcome	Home exercise group			Control group			Data extractors	Date of data extraction	Included in meta-analysis
		No.	Mean	SD	No.	Mean	SD
Sherrington, 1997	Knee extensor	20	10.4	4.9	20	7.3	3.7	Lijun Zhao, Xiaona Zhao	2023-08-24	Yes
Sherrington, 1997	Usual gait speed	20	0.51	0.34	20	0.5	0.35	Lijun Zhao, Xiaona Zhao	2023-08-24	Yes
Tinetti, 1999	Berg balance scale	148	31.25	11.92	156	30.89	11.74	Lijun Zhao, Xiaona Zhao	2023-08-24	Yes
Tinetti, 1999	Knee extensor	148	13.65	5.11	156	13.66	4.75	Lijun Zhao, Xiaona Zhao	2023-08-24	Yes
Tinetti, 1999	Usual gait speed	148	0.47	0.12	156	0.47	0.12	Lijun Zhao, Xiaona Zhao	2023-08-24	Yes
Hauer, 2002	Barthel's index	12	93	8.2	12	96.1	8.2	Lijun Zhao, Xiaona Zhao	2023-08-24	Yes
Hauer, 2002	Berg balance scale	12	13.4	1.2	12	12.2	2.7	Lijun Zhao, Xiaona Zhao	2023-08-24	Yes
Hauer, 2002	Fast gait speed	12	0.72	0.28	12	0.49	0.15	Lijun Zhao, Xiaona Zhao	2023-08-24	Yes
Hauer, 2002	IADL	12	7.3	1.4	12	6.9	1.3	Lijun Zhao, Xiaona Zhao	2023-08-24	Yes
Hauer, 2002	Knee extensor	12	68	12	12	51	22	Lijun Zhao, Xiaona Zhao	2023-08-24	Yes
Hauer, 2002	Timed-up-and-go test	12	26.1	17.8	12	26.9	9.8	Lijun Zhao, Xiaona Zhao	2023-08-24	Yes
Crotty, 2002	Barthel's index	34	96.5	4.3	32	91.4	10.3	Lijun Zhao, Xiaona Zhao	2023-08-24	Yes
Crotty, 2002	Berg balance scale	34	43.4	14.1	32	36.3	14.7	Lijun Zhao, Xiaona Zhao	2023-08-24	Yes
Crotty, 2002	Falls Efficacy scale	34	89.6	13.5	32	70.1	40.7	Lijun Zhao, Xiaona Zhao	2023-08-24	Yes
Crotty, 2002	SF-36 MCS	34	46.4	15.8	32	42.8	18	Lijun Zhao, Xiaona Zhao	2023-08-24	Yes
Crotty, 2002	SF-36 PCS	34	38.3	16.1	32	26.3	24.7	Lijun Zhao, Xiaona Zhao	2023-08-24	Yes
Crotty, 2002	Timed-up-and-go test	34	23.8	13.7	32	29.6	18.6	Lijun Zhao, Xiaona Zhao	2023-08-24	Yes
Sherrington, 2004 (I1)	Knee extensor	32	152.9	75.9	18	112.9	73	Lijun Zhao, Xiaona Zhao	2023-08-25	Yes
Sherrington, 2004 (I2)	Knee extensor	34	125.6	47.2	18	112.9	73	Lijun Zhao, Xiaona Zhao	2023-08-25	Yes
Mangione, 2005 (I1)	6MWT	12	321.1	101.7	5	266.2	82.4	Lijun Zhao, Xiaona Zhao	2023-08-25	Yes
Mangione, 2005 (I1)	SF-36 PCS	12	57.5	24.3	5	48	18.9	Lijun Zhao, Xiaona Zhao	2023-08-25	Yes
Mangione, 2005 (I1)	Usual gait speed	12	0.79	0.26	5	0.65	0.23	Lijun Zhao, Xiaona Zhao	2023-08-25	Yes
Mangione, 2005 (I2)	6MWT	11	278.9	114.6	5	266.2	82.4	Lijun Zhao, Xiaona Zhao	2023-08-25	Yes
Mangione, 2005 (I2)	SF-36 PCS	11	57.7	21.1	5	48	18.9	Lijun Zhao, Xiaona Zhao	2023-08-25	Yes
Mangione, 2005 (I2)	Usual gait speed	11	0.71	0.28	5	0.65	0.23	Lijun Zhao, Xiaona Zhao	2023-08-25	Yes
Tsauo, 2005	Knee extensor	13	82.4	18.6	12	74.6	20.6	Lijun Zhao, Xiaona Zhao	2023-08-25	Yes
Tsauo, 2005	Usual gait speed	13	0.38	0.24	12	0.37	0.24	Lijun Zhao, Xiaona Zhao	2023-08-25	Yes
Ziden, 2008	Falls Efficacy scale	42	121.7	15.9	48	96.5	26.3	Lijun Zhao, Xiaona Zhao	2023-08-25	Yes
Ziden, 2008	Timed-up-and-go test	48	24.9	15.4	54	30.8	16	Lijun Zhao, Xiaona Zhao	2023-08-25	Yes
Mangione, 2010	6MWT	14	299.5	80	12	219.4	67.8	Lijun Zhao, Xiaona Zhao	2023-08-25	Yes
Mangione, 2010	Fast gait speed	14	1.11	0.22	12	0.89	0.24	Lijun Zhao, Xiaona Zhao	2023-08-25	Yes
Mangione, 2010	SF-36 PCS	14	56.8	19.6	12	38.3	19.2	Lijun Zhao, Xiaona Zhao	2023-08-25	Yes
Mangione, 2010	Usual gait speed	14	0.81	0.17	12	0.67	0.21	Lijun Zhao, Xiaona Zhao	2023-08-25	Yes
Shyu, 2013 (I1)	SF-36 MCS	92	51.5	8.11	43	51.64	9.64	Lijun Zhao, Xiaona Zhao	2023-08-25	Yes
Shyu, 2013 (I1)	SF-36 PCS	92	65.92	9.69	43	60.61	11.19	Lijun Zhao, Xiaona Zhao	2023-08-25	Yes
Shyu, 2013 (I2)	SF-36 MCS	92	52.72	10.7	42	51.64	9.64	Lijun Zhao, Xiaona Zhao	2023-08-25	Yes
Shyu, 2013 (I2)	SF-36 PCS	92	64.25	11.19	42	60.61	11.19	Lijun Zhao, Xiaona Zhao	2023-08-25	Yes
Latham, 2014	Berg balance scale	94	45.6	10	85	40.4	11.4	Lijun Zhao, Xiaona Zhao	2023-08-25	Yes
Latham, 2014	Falls Efficacy scale	94	113.6	30.6	85	107.8	34.1	Lijun Zhao, Xiaona Zhao	2023-08-25	Yes
Latham, 2014	Knee extensor	94	29.9	12.9	85	25.6	14.2	Lijun Zhao, Xiaona Zhao	2023-08-25	Yes
Latham, 2014	SPPB	94	7.6	2.9	85	6.3	2.9	Lijun Zhao, Xiaona Zhao	2023-08-25	Yes
Salpakoski, 2014	Berg balance scale	38	44.81	6.14	39	44.15	9.92	Lijun Zhao, Xiaona Zhao	2023-08-26	Yes
Salpakoski, 2014	IADL	38	6.8	7.7	39	6.5	7.1	Lijun Zhao, Xiaona Zhao	2023-08-26	Yes
Salpakoski, 2014	SPPB	38	7.18	2.93	39	7.22	2.51	Lijun Zhao, Xiaona Zhao	2023-08-26	Yes
Karlsson, 2016	Barthel's index	80	14.9	9.1	79	14.9	7.6	Lijun Zhao, Xiaona Zhao	2023-08-26	Yes
Karlsson, 2016	Fast gait speed	67	0.74	0.3	68	0.75	0.27	Lijun Zhao, Xiaona Zhao	2023-08-26	Yes
Karlsson, 2016	Usual gait speed	68	0.49	0.19	70	0.48	0.17	Lijun Zhao, Xiaona Zhao	2023-08-26	Yes
Williams, 2016	Barthel's index	21	18.2	2.9	22	17.7	3	Lijun Zhao, Xiaona Zhao	2023-08-26	Yes
Williams, 2016	Falls Efficacy scale	20	32	12.2	17	36.2	14.9	Lijun Zhao, Xiaona Zhao	2023-08-26	Yes
Williams, 2016	IADL	20	15.8	6	20	14.2	5.7	Lijun Zhao, Xiaona Zhao	2023-08-26	Yes
Williams, 2016	Timed-up-and-go test	12	12.9	6	15	13.6	6.1	Lijun Zhao, Xiaona Zhao	2023-08-26	Yes
Stemmle, 2019 (I1 vs C1)	Knee extensor	32	20.5	4.8	33	19.2	4.8	Lijun Zhao, Xiaona Zhao	2023-08-26	Yes
Stemmle, 2019 (I1 vs C1)	Timed-up-and-go test	32	13.8	7.8	33	19.5	12	Lijun Zhao, Xiaona Zhao	2023-08-26	Yes
Stemmle, 2019 (I2 vs C2)	Knee extensor	32	20.4	4.8	31	19.1	4.8	Lijun Zhao, Xiaona Zhao	2023-08-26	Yes
Stemmle, 2019 (I2 vs C2)	Timed-up-and-go test	32	17.6	11.1	31	17	11.1	Lijun Zhao, Xiaona Zhao	2023-08-26	Yes
Magaziner, 2019	6MWT	60	239.2	93.7	59	241.6	95.6	Lijun Zhao, Xiaona Zhao	2023-08-27	Yes
Magaziner, 2019	Fast gait speed	62	0.82	0.27	59	0.8	0.29	Lijun Zhao, Xiaona Zhao	2023-08-27	Yes
Magaziner, 2019	SPPB	63	6.7	3.1	60	6.8	3.1	Lijun Zhao, Xiaona Zhao	2023-08-27	Yes
Magaziner, 2019	Usual gait speed	62	0.77	0.28	59	0.74	0.26	Lijun Zhao, Xiaona Zhao	2023-08-27	Yes
Taraldsen, 2019	Barthel's index	55	18	3	57	19	4	Lijun Zhao, Xiaona Zhao	2023-08-27	Yes
Taraldsen, 2019	Falls Efficacy scale	51	9	3.5	54	9	3.8	Lijun Zhao, Xiaona Zhao	2023-08-27	Yes
Taraldsen, 2019	IADL	55	41	26.5	57	40	28	Lijun Zhao, Xiaona Zhao	2023-08-27	Yes
Taraldsen, 2019	SPPB	56	6	5	57	6	6	Lijun Zhao, Xiaona Zhao	2023-08-27	Yes
Taraldsen, 2019	Usual gait speed	55	0.63	0.27	55	0.61	0.32	Lijun Zhao, Xiaona Zhao	2023-08-27	Yes
Soukkio, 2021	IADL	47	20.8	4.5	48	19.4	5.1	Lijun Zhao, Xiaona Zhao	2023-08-27	Yes
Soukkio, 2021	SPPB	47	8.2	1.6	48	6.3	1.8	Lijun Zhao, Xiaona Zhao	2023-08-27	Yes
Huang, 2023	Fast gait speed	17	0.98	0.32	17	0.94	0.21	Lijun Zhao, Xiaona Zhao	2023-08-27	Yes
Huang, 2023	Usual gait speed	17	0.72	0.18	17	0.72	0.2	Lijun Zhao, Xiaona Zhao	2023-08-27	Yes
Taylor, 2023	Falls Efficacy scale	19	8.4	1.5	17	8.1	2.3	Lijun Zhao, Xiaona Zhao	2023-08-27	Yes
