# Supplementary material for: Effectiveness of home-based exercise for functional rehabilitation in older adults after hip fracture surgery: A systematic review and meta-analysis of randomized controlled trials
Source: PLoS One. 2024 Dec 19;19(12):e0315707. doi: 10.1371/journal.pone.0315707 (PMC11658508; doi:10.1371/journal.pone.0315707)
Supplement: S4 Table — (XLSX) [file pone.0315707.s005.xlsx]

## Sheet: Sheet1
S4 Table. Extracted analytic data for categorical variables.
Study	Outcome	Home exercise group		Control group		Data extractors	Date of data extraction	Included in meta-analysis
		No.	Events	No.	Events
Crotty, 2002	Falls	34	6	32	4	Lijun Zhao, Xiaona Zhao	2023-08-24	Yes
Crotty, 2002	Hospital readmission	34	1	32	1	Lijun Zhao, Xiaona Zhao	2023-08-24	Yes
Ziden, 2008	Falls	45	20	49	21	Lijun Zhao, Xiaona Zhao	2023-08-25	Yes
Ziden, 2008	Walking outdoors	47	40	48	36	Lijun Zhao, Xiaona Zhao	2023-08-25	Yes
Orwig, 2011	Emergency department visit	91	17	89	12	Lijun Zhao, Xiaona Zhao	2023-08-25	Yes
Orwig, 2011	Falls	91	31	89	31	Lijun Zhao, Xiaona Zhao	2023-08-25	Yes
Orwig, 2011	Hospital readmission	91	21	89	24	Lijun Zhao, Xiaona Zhao	2023-08-25	Yes
Shyu, 2013 (I1)	Emergency department visit	101	23	45	17	Lijun Zhao, Xiaona Zhao	2023-08-25	Yes
Shyu, 2013 (I1)	Falls	101	30	45	22	Lijun Zhao, Xiaona Zhao	2023-08-25	Yes
Shyu, 2013 (I1)	Hospital readmission	101	28	45	18	Lijun Zhao, Xiaona Zhao	2023-08-25	Yes
Shyu, 2013 (I2)	Emergency department visit	99	23	44	16	Lijun Zhao, Xiaona Zhao	2023-08-25	Yes
Shyu, 2013 (I2)	Falls	99	50	44	22	Lijun Zhao, Xiaona Zhao	2023-08-25	Yes
Shyu, 2013 (I2)	Hospital readmission	99	31	44	18	Lijun Zhao, Xiaona Zhao	2023-08-25	Yes
Karlsson, 2016	Falls	106	46	93	38	Lijun Zhao, Xiaona Zhao	2023-08-26	Yes
Karlsson, 2016	Hospital readmission	106	38	93	27	Lijun Zhao, Xiaona Zhao	2023-08-26	Yes
Karlsson, 2016	Walking outdoors	80	39	78	38	Lijun Zhao, Xiaona Zhao	2023-08-26	Yes
Magaziner, 2019	Falls	105	6	105	4	Lijun Zhao, Xiaona Zhao	2023-08-27	Yes
Magaziner, 2019	Walking outdoors	69	15	65	14	Lijun Zhao, Xiaona Zhao	2023-08-27	Yes
Taraldsen, 2019	Walking outdoors	55	7	57	12	Lijun Zhao, Xiaona Zhao	2023-08-27	Yes
Taylor, 2023	Emergency department visit	19	4	17	1	Lijun Zhao, Xiaona Zhao	2023-08-27	Yes
Taylor, 2023	Falls	19	4	17	2	Lijun Zhao, Xiaona Zhao	2023-08-27	Yes
Taylor, 2023	Hospital readmission	19	2	17	5	Lijun Zhao, Xiaona Zhao	2023-08-27	Yes
